# Supplementary material for: Chemiluminescence Biosensor for the Determination of Cardiac Troponin I (cTnI)
Source: Biosensors (Basel). 2023 Apr 3;13(4):455. doi: 10.3390/bios13040455 (PMC10136549; doi:10.3390/bios13040455)
Supplement: Supplementary file 1 [file biosensors-13-00455-s001.zip]

Archive with 1 entries (1 files):
- biosensors-2237272-supplementary.docx
